# Supplementary material for: Creation of a Pseudotsuga menziesii nucellus cell suspension culture system to produce proteins involved in reproduction
Source: Appl Plant Sci. 2026 Mar 28;14(2):e70048. doi: 10.1002/aps3.70048 (PMC13103538; doi:10.1002/aps3.70048)
Supplement: Supplementary file 1 — Appendix S1. Complete list of proteins identified by mass spectrometry from the liquid culture medium of Pseudotsuga menziesii nucellus grown in vitro, P. menziesii nucellus, and P. menziesii post‐pollination prefertilization drops. Identical proteins were found in two out of three sample types as indicated. [file APS3-14-e70048-s001.xlsx]

## Sheet: Appendix S1
Coulter et al.—Applications in Plant Sciences 2026 14(2)—Data Supplement S1
DOI 10.1002/aps3.70048
Appendix S1. Complete list of proteins identified by mass spectrometry from the liquid culture medium of Pseudotsuga menziesii nucellus grown in vitro, P. menziesii nucellus, and P. menziesii post-pollination prefertilization drops. Identical proteins were found in two out of three sample types as indicated.
Sample	Protein	Identical	MW (kDa)	Accession	Entry Name	Type	Peptide sequences
Drop	Alpha-galactosidase	In vitro, Drop	45.136	P14749	AGAL_CYATE	Intracellular	(K)APLLIGCDIR(S),(K)VAVILWNR(S)
Drop	Alpha-galactosidase		41.31	Q42656	AGAL_COFAR	Intracellular	(K)SYGVKLGK(A),(K)APLLIGCDIR(S)
Drop	Beta-conglycinin alpha subunit 2		70.306	P0DO15	GLCA2_SOYBN	Intracellular	(R)STYQVAALPLNAK(I),(R)VPSGTTYYVVNPDNNENLR(L),(K)FFEITPEK(N),(K)EQQQEQQQEEQPLEVR(K)
Drop	Beta-D-xylosidase 1		83.524	Q9FGY1	BXL1_ARATH	Extracellular	(R)GQETPGEDPIVAAK(Y),(K)HYTAYDLDNWNGVDR(F)
Drop	Beta-D-xylosidase 3		83.222	Q9LXD6	BXL3_ARATH	Extracellular	(R)AMYNVGSAGLTFWSPNVNIFR(D),(K)GLQETDGGDPNR(L)
Drop	Beta-galactosidase	In vitro, Drop	93.336	P48980	BGAL_SOLLC	Intracellular	(K)ILISGSIHYPR(S),(R)STPEMWPDLIQK(A),(K)YVPGISFR(T)
Drop	Beta-galactosidase 3		95.193	Q9SCV9	BGAL3_ARATH	Extracellular	(R)ILFSGSIHYPR(S),(R)RILFSGSIHYPR(S),(R)TDNEPFKR(A),(K)YVPGISFR(T)
Drop	Beta-xylosidase/alpha-L-arabinofuranosidase 1 (Fragment)	In vitro, Drop	83.727	A5JTQ2	XYL1_MEDSV	Extracellular	(R)GQETPGEDPLLSSK(Y),(K)QPYGNLGPK(D)
Drop	Calmodulin-1		16.904	P13868	CALM1_SOLTU	Intracellular	(K)DTDSEEELKEAFK(V),(K)VFDKDQNGFISAAELR(H)
Drop	Isoflavone reductase homolog 2 (Fragment)		5.356	P85950	IFRH2_PSEMZ	Intracellular	(R)KVDVVISAVK(F),(K)FLPSEFGNDVDR(V),(K)EEDIGTFTIK(-)
Drop	Mannosylglycoprotein endo-beta-mannosidase		108.181	Q5H7P5	EBM_LILLO	Intracellular	(K)DVATQYVEGWDWMAPIR(D),(K)FHADMNFNMIR(C),(R)ALLEGWTSR(M),(K)YTGVLIWK(T)
Drop	Mannosylglycoprotein endo-beta-mannosidase		107.661	Q75W54	EBM_ARATH	Intracellular	(R)GVPVSNPNGPLDHELFLLCAR(D),(K)YTGVLIWK(N)
Drop	Non-specific lipid transfer protein		12.751	Q41073	NLTP_PINTA	Intracellular	(R)GLDSQVKATPDR(Q),(R)QAVCNCLK(T),(K)SYGVKLGK(A)
Drop	Non-specific phopholipase C4		60.723	Q9SRQ7	NPC4_ARATH	Intracellular	(R)WFASVPASTQPNR(L),(K)LPNYVVVEQR(W)
Drop	Peptidyl-prolyl cis-trans isomerase		18.349	P21569	CYPH_MAIZE	Intracellular	(K)SGKPLHYK(G),(R)GNGTGGESIYGEK(F)
Drop	Peptidyl-prolyl cis-trans isomerase 1	Nucellus, Drop	18.179	Q8W171	CYP1_SOYBN	Intracellular	(R)SGKPLHYK(G),(K)FADENFVK(K)
Drop	Peptidyl-prolyl cis-trans isomerase CYP19-2		18.464	Q9SKQ0	CP19B_ARATH	Intracellular	(R)SGKPLHFK(G),(K)HVVFGQVVEGLDVVK(A)
Drop	Probable lactoylglutathione lyase, chloroplastic		39.167	Q8W593	LGUC_ARATH	Intracellular	(R)EPGPLPGISTK(I),(K)FYTECLGMK(L)
Drop	Probable xyloglucan endotransglucosylase/hydrolase		33.422	Q41542	XTH_WHEAT	Extracellular	(R)IYLWFDPTK(D),(K)LYSSLWNADDWATR,(K)APFVASYR(R)
Drop	Ras-related protein RABA4a		24.842	Q9FJN8	RAA4A_ARATH	Intracellular	(K)VVLIGDSAVGK(S),(K)AQIWDTAGQER(Y)
Drop	Reactive Intermediate Deaminase A, chloroplastic		19.816	Q94JQ4	RIDA_ARATH	Intracellular	(K)APAALGPYSQAIK(A),(R)STYQVAALPLNAK(I)
Drop	Superoxide dismutase [Cu-Zn] 1		15.251	A2XGP6	SODC1_ORYSI	Intracellular	(R)AVVVHADPDDLGK(G),(R)AVVVHADPDDLGKGGHELSK(T)
Drop	Superoxide dismutase [Cu-Zn], chloroplastic		20.825	O65198	SODCP_MEDSA	Intracellular	(K)LTHGAPEDDVR(H),(R)ALVVHELEDDLGK(G)
Drop	Superoxide dismutase [Cu-Zn], chloroplastic		14.435	P24707	SODCP_PINSY	Intracellular	(R)ALVVHELEDDLGK(G),(R)ALVVHELEDDLGKGGHELSLSTGNAGGR(L)
Drop	Thioredoxin H-type	Nucellus, Drop	13.732	O65049	TRXH_PICMA	Intracellular	(R)SKLQEAIDTK(R),(K)LQEAIDTKR(L),(K)KFPEIFFLK(V)
Drop	Ubiquitin-NEDD8-like protein RUB1	Nucellus, Drop	17.397	Q9SHE7	RUB1_ARATH	Intracellular	(K)IQDKEGIPPDQQR(L),(R)TLADYNIQK(E),(K)ESTLHLVLR(L)
Drop	Uncharacterized protein At2g37660, chloroplastic		34.88	O80934	Y2766_ARATH	Intracellular	(R)TGQIVYKK(L),(R)KAEQYLADSGIPYTIIR(A)
Drop	Xyloglucan endotransglucosylase/hydrolase protein A		33.882	Q41638	XTHA_PHAAN	Extracellular	(R)NKYTIYNYCTDR(K),(K)YTIYNYCTDR(K)
In vitro	Actin-1		37.264	P02582	ACT1_MAIZE	Intracellular	(K)GFAGDDAPR(A),(K)CDNGTGMVKAGFAGDD(R),(K)DNGTGMVKAGFAGDDAPRAVFPSIVGRPR(R)
In vitro	Actin-1		41.988	P23343	ACT1_DAUCA	Intracellular	(A)AGFAGDDAPR(K),(R)CPQVLFQPSMIGMESAGIHETTYNSIMKCDVDIRK(D)
In vitro	Actin-1		41.863	P53504	ACT1_SORBI	Intracellular	(K)GFAGDDAPR(A),(K)DAYVGDEAQSK(R)
In vitro	Actin-1		41.739	Q05214	ACT1_TOBAC	Intracellular	(K)DAYVGDEAQSK(R),(K)AEYDESGPSIV(K)
In vitro	Actin-2		41.68	P0C539	ACT2_ORYSI	Intracellular	(R)EKMTQIMFETFSVPAMYVAIQAVLSLYASGR(T),(K)DAYVGDEAQSK(R)
In vitro	Actin-2		41.797	P23344	ACT2_DAUCA	Intracellular	(-)LVCDNGTGMVK(A),(R)HTGVMVGMGQK(G),(K)GSGCPEVLFQ(N)
In vitro	Actin-3		41.706	A2XNS1	ACT3_ORYSI	Intracellular	(R)EKMTQIMFETFSVPAMYVAIQAVLSLYASGR(T),(K)DAYVGDEAQSK(R)
In vitro	Actin-3		41.635	P46258	ACT3_PEA	Intracellular	(K)GFAGDDAPR(A),(K)DAYVGDEAQSK(R)
In vitro	Actin-65		37.264	P93585	ACT4_SOLTU	Intracellular	(K)DAYVGDEAQSK(R),(R)HTGVMVGMGQK(K)
In vitro	ADP-ribosylation factor GTPase-activating protein AGD3		92.524	Q5W7F2	AGD3_ARATH	Intracellular	(R)LPGSPMGSGHH(S),(R)FNLVTALSNV(-)
In vitro	Alpha-galactosidase	In vitro, Drop	45.136	P14749	AGAL_CYATE	Intracellular	(R)MPGSLGHEEQD(E),(K)AVILWNR(S)
In vitro	Antifungal protein ginkbilobin-2		14.473	A4ZDL6	GNK2_GINBI	Extracellular	(R)AGSGGAPTAYG(A),(R)NLRAMLADLR(Q)
In vitro	Antimicrobial peptide 1 (Fragment)		1.575	P85484	AMP1_PINHA	Extracellular	(-)FSGSVNQACS(G),(-)FSGSVNQACSG(W)
In vitro	Beta-galactosidase	In vitro, Drop	93.336	P48980	BGAL_SOLLC	Intracellular	(K)KCLTNCGEGS(S),(K)NCVGKESCSV(N)
In vitro	Beta-galactosidase		80.996	P48981	BGAL_MALDO	Extracellular	(K)WAAQMAVGLD(D),(R)NEPFK(R)
In vitro	Beta-galactosidase		93.019	P49676	BGAL_BRAOL	Extracellular	(R)VCAKAHEHNK(V),(R)ILLSGSIHYP(S)
In vitro	Beta-galactosidase 1		91.711	Q8RUV9	BGAL1_ORYSJ	Extracellular	(R)IILSGSIHYPR(S),(R)CDYRGAFQAEGDGTR(C)
In vitro	Beta-galactosidase 12		81.533	Q9SCV0	BGA12_ARATH	Extracellular	(R)ILLSGSIHYPR(A),(R)STPEMWPDLIQK(A)
In vitro	Beta-galactosidase 13		92	Q7G3T8	BGA13_ORYSJ	Extracellular	(R)IIISGSIHYPR(S),(K)CLTGCGEPSQRYYHVPR(W)
In vitro	Beta-galactosidase 2		82.015	Q9LFA6	BGAL2_ARATH	Extracellular	(R)GNEPLALDMN(H),(K)IVDMMKEEKL(A)
In vitro	Beta-galactosidase 4		80.095	A2X2H7	BGAL4_ORYSI	Extracellular	(R)ILLSGSIHYPR(S),(K)MAVRTNTGVPWVMCK(Q)
In vitro	Beta-galactosidase 4		80.591	Q9SCV8	BGAL4_ARATH	Extracellular	(R)NEPFK(E),(K)IVWMMKAEK(L)
In vitro	Beta-galactosidase 7		92.712	Q9SCV5	BGAL7_ARATH	Extracellular	(R)ILLSGSIHYP(S),(R)STADMWPDLIN(A)
In vitro	Beta-galactosidase 9		78.28	Q5Z7L0	BGAL9_ORYSJ	Extracellular	(K)MNPAGGFTWQSYGEATNSLDETAFTKDGLVEQLSMTWDK(S)
In vitro	Beta-glucosidase 1		58.585	Q3ECW8	BGL01_ARATH	Intracellular	(R)ANDFYLGWMLE(T),(R)ISWSR(L)
In vitro	Beta-glucosidase 11		58.062	B3H5Q1	BGL11_ARATH	Intracellular	(R)ISWSR(L),(K)EDVKLMADMG(F)
In vitro	Beta-glucosidase 11		59.778	Q7XKV5	BGL11_ORYSJ	Intracellular	(R)SMKEMGMDAYR(F),(R)SMKEMGMDAYR(F)
In vitro	Beta-glucosidase 15		56.905	O64879	BGL15_ARATH	Intracellular	(R)MGEEGKGGGWGLNGR(Q),(R)MGEEGKGGGWGLNGR(Q)
In vitro	Beta-glucosidase 2		56.129	B7F8N7	BGL02_ORYSJ	Intracellular	(R)ESYGDFPFYIEENGKGSTNDSLDDPDR(V),(K)LMAETGLEAYK(F)
In vitro	Beta-glucosidase 22		59.543	Q60DX8	BGL22_ORYSJ	Intracellular	(R)DYSADMAATFRISRNDTPSGQFVPTR(L)
In vitro	Beta-glucosidase 25		57.191	Q0DA21	BGL25_ORYSJ	Intracellular	(R)IQYHNDYMSNLLDAIR(K),(K)IGETAASSWLHIVPWGMFK(L)
In vitro	Beta-glucosidase 26		58.498	A3BMZ5	BGL26_ORYSJ	Intracellular	(R)RAFPEGFVFGTAASAYQVEGMAK(Q),(R)RAFPEGFVFGTAASAYQVEGMAK(Q)
In vitro	Beta-glucosidase 29		56.153	A3C053	BGL29_ORYSJ	Intracellular	(R)CSPYVSTSCAGGDSSR(E),(R)CSPYVSTSCAGGDSSR(E)
In vitro	Beta-glucosidase 3		57.307	O65458	BGL03_ARATH	Intracellular	(K)QSYGNPPIYIL(Q),(K)DMQGGSVGFS(D)
In vitro	Beta-glucosidase 31		61.872	Q9FLU9	BGL31_ARATH	Intracellular	(R)FCFQEFGDKVS(C),(R)LSWSR(I)
In vitro	Beta-glucosidase 32		61.684	Q9FLU8	BGL32_ARATH	Intracellular	(R)LSWSR(I),(K)EGVQFYKNLI(N)
In vitro	Beta-glucosidase 34		58.003	Q339X2	BGL34_ORYSJ	Intracellular	(M)GNGGRCMVEVVILLVLMAMSQGCDAQNTTGGLTRK(S),(M)GNGGRCMVEVVILLVLMAMSQGCDAQNTTGGLTRK(S)
In vitro	Beta-glucosidase 42		56.077	Q9FIW4	BGL42_ARATH	Intracellular	(K)YNHPPIFITEN(R),(R)ISWSR(L)
In vitro	Beta-glucosidase 44		58.983	Q9LV33	BGL44_ARATH	Extracellular	(K)NWMTFNEPRVV(A),(K)MVKGSIDFVG(D)
In vitro	Beta-glucosidase 7		56.872	Q75I93	BGL07_ORYSJ	Extracellular	(R)VNQEGVAYYNNLINYLLQK(G),(R)VNQEGVAYYNNLINYLLQK(G)
In vitro	Beta-glucosidase 7		56.418	Q9LZJ1	BGL07_ARATH	Intracellular	(R)ISWSR(L),(R)LIPNGRGRIN(G)
In vitro	Beta-xylosidase/alpha-L-arabinofuranosidase 1 (Fragment)	In vitro, Drop	83.727	A5JTQ2	XYL1_MEDSV	Extracellular	(K)QPYGNLGPK(D),(R)GQETPGEDPLLSSK(Y)
In vitro	Beta-xylosidase/alpha-L-arabinofuranosidase 2		83.383	A5JTQ3	XYL2_MEDSV	Extracellular	(R)RLTLQEKVGNLVNSAVDVSR(L),(K)QPYGNLGPK(D)
In vitro	Cationic peroxidase (Fragment)		1.007	P85332	PERC_BETPN	Extracellular	(-)GFDVIDTIK(-)
In vitro	Cationic peroxidase 1		33.518	P22195	PER1_ARAHY	Extracellular	(K)MGNLSPLTG(T),(K)TSGQIR(T)
In vitro	Classical arabinogalactan protein 25		11.851	Q6NN00	AGP25_ARATH	Intracellular	(R)SFLNK(L),(R)FLNK(L)
In vitro	Defensin-1		0.017	A4L7R7	DEF1_PINSY	Extracellular	(R)TEGFPTGSCDF(K),(R)TEGFPTGSCD(K)
In vitro	Endochitinase 1 (Fragment)		1.739	P85343	CHI1_GINBI	Intracellular	(-)GPLQLSWNY(G),(-)GPLQLSWNYN(N)
In vitro	Exocyst complex component 2		121.902	Q8S3U9	SEC5A_ARATH	Intracellular	(K)ATYSSFRGSM(G),(R)VNTACFAESAP(A)
In vitro	Floral homeotic protein FBP1		24.647	Q03488	FBP1_PETHY	Intracellular	(K)KTQSMEEEQDQ(N),(R)HLKGEDITSL(N)
In vitro	Floral homeotic protein GLOBOSA		25.363	Q03378	GLOB_ANTMA	Intracellular	(K)ENSSNR(Q),(-)GRGKIEIK(R)
In vitro	Floral homeotic protein GLOBOSA		24.961	Q03416	GLOB_TOBAC	Intracellular	(R)QLEIASMNR(N),(R)ELMMLEDALD(N)
In vitro	Floral homeotic protein PISTILLATA		24.047	P48007	PIST_ARATH	Intracellular	(K)HENLSNEIDR(K),(R)QLTFQLQQQ(G)
In vitro	Floral homeotic protein PMADS 2		24.785	Q07474	MADS2_PETHY	Intracellular	(K)EMAAMGGNMR(D),(K)QLQYALHQKE(D)
In vitro	Fructan 6-exohydrolase		68.496	Q70XE6	6FEH_BETVU	Intracellular	(R)SLNPTTDK(L),(K)GWSGVQAIPR(T)
In vitro	Glucan endo-1,3-beta-glucosidase 5		52.715	Q9M088	E135_ARATH	Intracellular	(R)YNQGFMNRQK(A),(K)VKLFEADSAIL(A)
In vitro	Glucan endo-1,3-beta-glucosidase GI		32.954	P34742	E13A_HORVU	Intracellular	(R)DNVRPYYPAV(N),(K)HFGLFNPDK(S)
In vitro	Glucan endo-1,3-beta-glucosidase GIV		35.034	Q02437	E13D_HORVU	Intracellular	(-)IGVCYGIIAN(E),(R)FGLFYPNK(R)
In vitro	Granule-bound starch synthase 1, chloroplastic/amyloplastic		65.967	P04713	SSG1_MAIZE	Intracellular	(K)IYGPVAGTDY(D),(K)EALQAEVGLPV(K)
In vitro	Granule-bound starch synthase 1, chloroplastic/amyloplastic		66.211	P09842	SSG1_HORVU	Intracellular	(K)EALQAEVGLP(K),(R)GVDRVFIDHP(V)
In vitro	Granule-bound starch synthase 1, chloroplastic/amyloplastic		66.074	Q43134	SSG1_SORBI	Intracellular	(K)SNYQSNGIYK(D),(K)EALQAEVGLPV(K)
In vitro	Granule-bound starch synthase 1, chloroplastic/amyloplastic		66.968	Q43784	SSG1_MANES	Intracellular	(K)EALQAEVGLPV(K),(K)QIEHLEVLYP(A)
In vitro	Laccase-14		64.878	Q9FY79	LAC14_ARATH	Extracellular	(K)SSRMVKPPPDL(-),(K)ANKTGGEPAI(I)
In vitro	Laccase-3		62.646	Q941X2	LAC3_ORYSJ	Extracellular	(R)TGWADGPEFVTQCPIKPGGSYKYR(F)
In vitro	MADS-box transcription factor 16		25.464	Q944S9	MAD16_ORYSJ	Intracellular	(-)MGRGKIEIK(K),(R)QRMGEDLDGLEFDELR(G)
In vitro	MADS-box transcription factor 29		28.994	Q6H711	MAD29_ORYSJ	Intracellular	(R)MRNEMEKLDGGIR(R),(R)KHQLLNQQLDNLR(R)
In vitro	MADS-box transcription factor 3		27.141	Q40704	MADS3_ORYSJ	Intracellular	(R)RIENTTNRQVTFCK(I),(-)MGRGKIEIK(K)
In vitro	MADS-box transcription factor 4		24.908	Q40703	MADS4_ORYSJ	Intracellular	(-)MGRGKIEIK(K),(K)GEDLNSLQPK(E)
In vitro	Mediator of RNA polymerase II transcription subunit 6		32.819	P38782	MED6_YEAST	Intracellular	(K)GPEIIPLQDYYIIGANIYQSPTIFK(I)
In vitro	Pathogenesis-related protein PRB1-2		17.679	P35792	PR12_HORVU	Extracellular	(R)NIVGQKPY(-),(K)VCGHYTQVVWR(A)
In vitro	Peroxidase (Fragments)		9.406	P85317	PER_GINBI	Extracellular	(K)DMVALSGSHT(Q),(R)GFDVIDNIK(D)
In vitro	Peroxidase 2		36.484	P85347	PER2_CYCRE	Extracellular	(-)DLVALSGAH(R),(-)DLVALSGAHTI(R)
In vitro	Peroxidase 52		34.215	Q9FLC0	PER52_ARATH	Extracellular	(R)DMVALSGAHT(C),(R)TCPRASGSGD(N)
In vitro	Peroxidase 59		35.023	Q39034	PER59_ARATH	Extracellular	(R)VAIALK(A),(R)TNCRVINN(-)
In vitro	Peroxidase N		35.126	Q42517	PERN_ARMRU	Extracellular	(R)LHFHDCFVNG(G),(R)GFEVIDTIK(A)
In vitro	Probable pectinesterase/pectinesterase inhibitor 21		72.917	Q8GX86	PME21_ARATH	Intracellular	(K)TLSEEDILK(F),(R)KTCEDTLIK(N)
In vitro	Probable pectinesterase/pectinesterase inhibitor 23		61.886	Q8GXA1	PME23_ARATH	Extracellular	(K)MIDAIDDLK(K),(K)GQTCMVTAQG(S)
In vitro	Probable pectinesterase/pectinesterase inhibitor 58		62.799	Q9FJ21	PME58_ARATH	Extracellular	(K)LSQDMQKIFK(T),(K)SQSCMITAQG(S)
In vitro	Protein TIC 214		223.869	Q8S8U2	TI214_ATRBE	Intracellular	(K)RVILNR(I),(R)LYKEK(N)
In vitro	Protein TRANSPARENT TESTA 16		29.698	Q8RYD9	TT16_ARATH	Intracellular	(K)NELMQQQLEN(K),(K)LSEFCSEQNRM(Y)
In vitro	Pumilio homolog 5 (Probable pectinesterase/pectinesterase inhibitor 23)		106.995	Q9LJX4	PME23_ARATH	Intracellular	(K)MIDAIDDLK(K),(K)GQTCMVTAQG(S)
In vitro	Putative beta-glucosidase 41		61.463	Q9FIU7	BGL41_ARATH	Intracellular	(R)ANFPDGFVFG(G),(R)ISWSR(L)
In vitro	Putative heat shock protein 2 (Fragment)		0.973	P85917	HSP02_PSEMZ	Intracellular	(-)ELLSEINR(-),(-)LLSEINR(-)
In vitro	Putative mandelonitrile lyase (Fragment)		0.896	P85342	MDL_TAXBA	Extracellular	(-)TAADLLR(-),(-)HTAADLLR(-)
In vitro	Putative pentatricopeptide repeat-containing protein At3g23330		80.059	Q9LW63	PP251_ARATH	Intracellular	(-)SSSKALIK(T),(R)SNSGDEDVK(A)
In vitro	Putative UPF0496 protein 5		47.503	A2Z6C5	U496E_ORYSI	Intracellular	(R)SLSLGSLR(E)
In vitro	Serine carboxypeptidase-like 45		51.803	Q93Y09	SCP45_ARATH	Extracellular	(K)KHHLFNLR(G),(R)GASHEVPFSQ(S)
In vitro	Serine/threonine-protein kinase-like protein ACR4		98.181	Q9LX29	ACR4L_ARATH	Intracellular	(R)QEALR(S),(K)GELSQGEAQK(L)
In vitro	Unknown protein 12 (Fragment)		0.866	P85912	UP12_PSEMZ	Intracellular	(-)VASIPR(-),(-)ASIPR(-)
In vitro	Unknown protein 15 (Fragment)		1.065	P85921	UP15_PSEMZ	Intracellular	(-)VGQDATISFK(-),(-)GQDATISFK(-)
In vitro	Vicianin hydrolase (Fragment)		57.62	A2SY66	VICHY_VICSN	Intracellular	(L)FSISWSR(R),(K)DVYKNPIVYITENGVAQSRNDSIPISEAR(K)
Nucellus	14 kDA zinc-binding protein		14.301	P42856	ZB14_MAIZE	Intracellular	(K)EIPSTVVYEDEK(V),(K)EIPSTVVYEDEKVLAFR(D)
Nucellus	2-dehydro-3-deoxyphooctonate aldolase 2		31.676	Q6NQL4	KDSA2_ARATH	Intracellular	(R)GTMFGYNDLIVDPR(N),(R)LAGNPNVMVCER(G)
Nucellus	2,3-bisphosphoglycerate-independent phosphoglycerate mutase		60.62	P30792	PMGI_MAIZE	Intracellular	(R)LDQLQLLLK(G),(R)VNLPNGDMVGHTGDIEATVVACK(A)
Nucellus	26S proteasome non-ATPase regulatory subunit 2 1A		98.144	Q9SIV2	PSD2A_ARATH	Intracellular	(R)QNLAATFVNAFVNAGFGQDK(L),(R)VGQAVDVVGQAGRPK(T)
Nucellus	26S proteasome regulatory subunit 4 homolog		49.587	P46466	PRS4_ORYSJ	Intracellular	(R)VADELSPSIVFIDEIDAVGTKR(Y),(K)VLSVVGILQDEVDPMVSVMK(V)
Nucellus	26S proteasome regulatory subunit 6A homolog B		47.038	O04019	PS6AB_ARATH	Intracellular	(K)AMEVDEKPTEDYNDIGGLEK(Q),(K)DSYLILDTLPSEYDSR(V),(K)GVLLYGPPGTGK(T),(K)LAGPQLVQMFIGDGAK(L),(R)STDDFNGAQLK(A),(R)TMLELLNQLDGFSSDDRIK(V)
Nucellus	40S ribosomal protein S13		17.14	P62302	RS13_SOYBN	Intracellular	(K)AHGLAPEIPEDLYHLIK(K),(K)GLTPSQIGVILR(D)
Nucellus	40S ribosomal protein S14-1		16.257	Q9SIH0	RS141_ARATH	Intracellular	(K)ADRDESSPYAAMLAAQDVAQR(C),(R)IEDVTPIPTDSTR(R),(K)TPGPGAQSALR(A)
Nucellus	40S ribosomal protein S15		17.208	O65059	RS15_PICMA	Intracellular	(R)GVDLDALLDMTSEELVK(L),(R)NMIIVPEMIGSIIGVYNGK(T)
Nucellus	40S ribosomal protein S16		16.559	O22647	RS16_FRIAG	Intracellular	(K)AFEPILLLGR(H),(R)YKAFEPILLLGR(H)
Nucellus	40S ribosomal protein S25-4		12.053	Q9T029	RS254_ARATH	Intracellular	(K)VNNMVLFDQATYDK(L),(K)VNNMVLFDQATYDKLLTEAPK(F)
Nucellus	40S ribosomal protein S27-1		9.405	O64650	RS271_ARATH	Intracellular	(R)LTEGCSFR(C),(R)LVQSPNSFFMDVK(C)
Nucellus	40S ribosomal protein S3-3		27.458	Q9FJA6	RS33_ARATH	Intracellular	(R)ELAEDGYSGVEVR(V),(R)GLCAIAQAESLR(Y)
Nucellus	40S ribosomal protein S3a		29.767	P33444	RS3A_CATRO	Intracellular	(K)NVLTNFWGMDFTTDKLR(S),(K)TTDSYTLR(M)
Nucellus	40S ribosomal protein S6-1		28.367	O48549	RS61_ARATH	Intracellular	(R)GCIVSPDLSVLNLVIVK(K),(K)LEIDDDQKLR(A),(K)QGVLTPGR(V)
Nucellus	40S ribosomal protein SA		33.115	O65751	RSSA_CICAR	Intracellular	(K)FAQYTGAHAIAGR(H),(R)VIVAIENPQDIIVQSARPYGQR(A)
Nucellus	5-methyltetrahydropteroyltriglutamate--homocysteine methyltransferase		84.59	Q42662	METE_PLESU	Intracellular	(K)FALESFWDGK(S),(R)IPSTEEIADR(I),(K)LNLPILPTTTIGSFPQTVELR(R),(K)MLAVLETNILWVNPDCGLK(T)
Nucellus	Aconitate hydratase 2, cytoplasmic		98.005	P49608	ACOHC_CUCMA	Intracellular	(K)SGEDADSLGLTGHER(Y),(K)TSLAPGSGVVTK(Y)
Nucellus	Aconitate hydratase 2, mitochondrial		108.481	Q94A28	ACO2M_ARATH	Intracellular	(R)NCDNFQVTK(E),(K)SGEDADTLGLTGHER(Y),(K)TSLAPGSGVVTK(Y)
Nucellus	Actin-2		41.68	A3C6D7	ACT2_ORYSJ	Intracellular	(K)AGFAGDDAPR(A),(K)DAYVGDEAQSK(R),(K)DAYVGDEAQSKR(G),(K)DLYGNIVLSGGSTMFPGIADR(M),(K)EKLAYVALDYEQELETAK(S),(R)HTGVMVGMGQK(D),(K)IKVVAPPER(K),(K)LAYVALDYEQELETAK(S),(K)SSSSVEKSYELPDGQVITIGAER(F),(K)SYELPDGQVITIGAER(F),(R)VAPEEHPILLTEAPLNPK(A),(K)YPIEHGIVSNWDDMEK(I)
Nucellus	Adenosylhomocysteinase		53.326	Q9SP37	SAHH_LUPLU	Intracellular	(R)ATDVMIAGK(V),(R)DSAAVFAWK(G),(R)IVGVSEETTTGVK(R),(R)IVGVSEETTTGVK(L),(R)LYQMQASGTLLFPAINVNDSVTK(S),(K)VAVVCGYGDVGK(G),(R)WCSCNIFSTQDHAAAAIAR(D)
Nucellus	ADP-ribosylation factor 1		20.609	P36397	ARF1_ARATH	Intracellular	(R)ILMVGLDAAGK(T),(K)LGEIVTTIPTIGFNVETVEYK(N),(K)LKLGEIVTTIPTIGFNVETVEYK(N),(K)NISFTVWDVGGQDK(I),(K)QDLPNAMNAAEITDK(L)
Nucellus	ADP,ATP carrier protein		41.476	P31167	ADT1_ARATH	Intracellular	(K)GIGDCFGR(T),(K)LLIQNQDEMIK(A),(R)MMMTSGEAVK(Y),(K)TAAAPIER(V),(R)VKLLIQNQDEMIK(A)
Nucellus	Alcohol dehydrogenase		41.459	P17648	ADH_FRAAN	Intracellular	(R)GVMLNDGK(S),(R)IIGVDLNSNRFEEAK(K),(K)SEESNMCDLLR(I)
Nucellus	Alcohol dehydrogenase class-3		40.823	Q0DWH1	ADHX_ORYSJ	Intracellular	(K)NFGVTEFVNPK(D),(R)SQVPWLVEK(Y)
Nucellus	Argininosuccinate synthase, chloroplastic		53.846	Q9SZX3	ASSY_ARATH	Intracellular	(K)HNVPVPVTK(K),(K)ITETTTGSVTLK(L)
Nucellus	Aspartate aminotransferase, chloroplastic		49.831	P46248	AAT5_ARATH	Intracellular	(K)LNLGVGAYR(T),(R)TEELQPYVLNVVK(K)
Nucellus	ATP synthase subunit alpha, mitochondrial		55.18	P05494	ATPAM_MAIZE	Intracellular	(K)AVDSLVPIGR(G),(R)EVAAFAQFGSDLDAATQALLNR(G),(R)VVDALGVPIDGK(G),(R)VVSVGDGIAR(V)
Nucellus	ATP synthase subunit beta, mitochondrial		59.856	P17614	ATPBM_NICPL	Intracellular	(K)AHGGFSVFAGVGER(T),(K)CALVYGQMNEPPGAR(A),(R)DAEGQDVLLFIDNIFR(F),(R)FTQANSEVSALLGR(I),(K)IGLFGGAGVGK(T),(R)IPSAVGYQPTLATDLGGLQER(I),(R)MLSPHILGEDHYNTAR(G),(R)QISELGIYPAVDPLDSTSR(M),(K)TVLIMELINNVAK(A)
Nucellus	ATP-citrate synthase beta chain protein 1		65.814	Q9C522	ACLB1_ARATH	Intracellular	(R)FGGAIDDAAR(Y),(R)MLDFDFLCGR(E)
Nucellus	ATP-dependent 6-phosphofructokinase 3		53.666	Q94AA4	PFKA3_ARATH	Intracellular	(R)AAVPSGASTGVYEALELR(D)
Nucellus	Calreticulin		48.309	Q9SLY8	CALR_ORYSJ	Intracellular	(K)FGGDTPYSIMFGPDICGYSTK(K),(K)HEQKLDCGGGYVK(L),(K)LDCGGGYVK(L),(K)YIGIELWQVK(S)
Nucellus	Catalase		56.755	P45739	CATA_HELAN	Intracellular	(R)GPILLEDYHLVEK(L),(K)TWPEDIFPLQPVGR(L)
Nucellus	Cell division control protein 48		90.541	Q5AWS6	CDC48_EMENI	Intracellular	(R)AVANETGAFFFLINGPEIMSK(M),(R)ELVELPLR(H),(K)NSPAIIFIDEIDSIAPK(R)
Nucellus	Cell division cycle protein 48 homolog		89.77	P54774	CDC48_SOYBN	Intracellular	(K)AAHFEESMK(F),(K)AIANECQANFISVK(G),(K)DFSTAILER(K),(K)DTHGYVGADLAALCTEAALQCIR(E),(R)EIDIGVPDEVGRLEVLR(I),(R)ELVELPLR(H),(R)ENIEKDIER(E),(K)GPELLTMWFGESEANVR(E),(R)GSSVGDAGGAADR(V),(R)IVSQLLTLMDGLK(S),(K)LAGESESNLR(K),(K)LAGESESNLRK(A),(R)LGDVVSVHQCPDVK(Y),(K)NAPSIIFIDEIDSIAPK(R),(R)QSAPCVLFFDELDSIATQR(G),(R)VLNQLLTEMDGMSAK(K)
Nucellus	Chaperonin 60 subunit beta 2, chloroplastic		63.342	Q9LJE4	CPNB2_ARATH	Intracellular	(R)CCLEHAASVAK(T),(R)EVELEDPVENIGAK(L),(R)GYISPYFVTDSEK(M),(K)LADLVGVTLGPK(G),(K)LRVEDALNATK(A),(K)SAENNLYVVEGMQFDR(G)
Nucellus	Chaperonin CPN60-2, mitochondrial		61.13	Q05046	CH62_CUCMA	Intracellular	(K)AGIIDPLK(V),(R)NVVIEQSYGAPK(V),(K)QVANATNDVAGDGTTCATILTR(A),(K)SVAAGMNAMDLR(R),(K)TPVHTIASNAGVEGAVVVGK(L),(R)VTDALNATK(A)
Nucellus	Citrate synthase 3, peroxisomal		56.175	Q9SJH7	CISY3_ARATH	Intracellular	(R)KLYPNVDFYSGLIYR(A),(K)LYDPGYLNTAPVR(S)
Nucellus	Clathrin heavy chain 1		193.346	Q2RBN7	CLH1_ORYSJ	Intracellular	(R)DPTLAVVAYR(R),(K)EAAELAAESPQGLLR(T),(R)ESNFYDAEK(T),(K)EVCFACVDAEEFR(L),(K)NLLENWLAEDKLECSEELGDLVK(K),(R)QLIDQVVSTALPESK(S),(K)TVDNDLALK(I),(R)VEEDAVWSQVAK(A),(K)VVAAFAER(R),(K)WLVLIGIAPGAPERPQLVK(G),(K)YKEAAELAAESPQGLLR(T)
Nucellus	Coatomer subunit beta'-2		104.467	Q9C827	COB22_ARATH	Intracellular	(K)DTNTFASASLDR(T),(K)HNEIQTANIK(S),(R)LENTLNYGLER(V),(K)SFEVTELPVR(S)
Nucellus	Cytochrome c1-2, heme protein, mitochondrial (Fragment)		28.592	P29610	CY12_SOLTU	Intracellular	(R)EGLHYNPYFPGGAIAMPK(M),(R)FANGGAYPPDLSLITK(A)
Nucellus	DEAD-box ATP-dependent RNA helicase 15		48.337	Q56XG6	RH15_ARATH	Intracellular	(K)GLAITFVSSASDSDVLNQVQER(F),(R)ILVATDLVGR(G)
Nucellus	DEAD-box ATP-dependent RNA helicase 30		64.621	Q8W4R3	RH30_ARATH	Intracellular	(R)MLDMGFEPQIR(K),(R)VTYLVLDEADR(M)
Nucellus	DEAD-box ATP-dependent RNA helicase 52B		67.172	Q6Z4K6	RH52B_ORYSJ	Intracellular	(R)DLMACAQTGSGK(T),(R)MLDMGFEPQIR(K),(R)VGSSTDLIVQR(V)
Nucellus	DNA damage-binding protein 1a		121.306	Q9M0V3	DDB1A_ARATH	Intracellular	(R)GDFIVVGDLMK(S),(R)NFLDGDLIESFLDLSR(N)
Nucellus	DnaJ protein homolog		46.064	Q04960	DNJH_CUCSA	Intracellular	(K)ELAQAYEVLSDPEKR(E),(K)VSLEDLYNGTSK(K)
Nucellus	Dynamin-related protein 3A		89.627	Q8S944	DRP3A_ARATH	Intracellular	(K)SLEEVDPCEDLTDDDIR(T),(K)SSVLEALVGR(D),(K)VPVGDQPSDIEAR(I)
Nucellus	Elongation factor 1-alpha		49.244	O24534	EF1A_VICFA	Intracellular	(R)GFVASNSKDDPAK(E),(K)MIPTKPMVVETFAEYPPLGR(F),(K)NMITGTSQADCAVLIIDSTTGGFEAGISK(D),(R)QTVAVGVIK(A),(R)STNLDWYK(G),(K)STTTGHLIYK(L),(K)VGYNPDKIPFVPISGFEGDNMIER(S),(K)YYCTVIDAPGHR(D),(K)YYCTVIDAPGHRDFIK(N)
Nucellus	Elongation factor 2		93.799	O23755	EF2_BETVU	Intracellular	(K)AYLPVVESFGFSSTLR(A),(K)EGALAEENMR(G),(K)ILAEEYGWDKDLAK(K),(R)ITDGALVVVDCIEGVCVQTETVLR(Q),(K)IWCFGPETTGPNMVVDMCK(K),(R)LWGENFFDPATKK(W),(R)NCDPEGPLMLYVSK(M),(K)STLTDSLVAAAGIIAQEVAGDVR(M)
Nucellus	Endoplasmin homolog		92.917	P36183	ENPL_HORVU	Intracellular	(R)GVGMTKEDLIK(N),(R)LMDIIINSLYSNKDIFLR(E)
Nucellus	Enolase		47.597	Q43321	ENO_ALNGL	Intracellular	(R)AAVPSGASTGVYEALELR(D),(K)LAMQEFMILPVGASSFK(W),(K)VNQIGSVTESIEAVK(M),(K)VQIVGDDLLVTNPK(R),(K)VQIVGDDLLVTNPKR(V),(K)YGQDATNVGDEGGFAPNIQENK(E),(K)YGQDATNVGDEGGFAPNIQENKEGLELLK(T)
Nucellus	Enolase 1, chloroplastic		51.474	Q9C9C4	ENO1_ARATH	Intracellular	(R)EGLVLLIDAIEK(A),(R)IEEELGNVR(Y),(K)VNQIGTVTESIQAALDSK(A)
Nucellus	Enoyl-[acyl-carrier-protein] reductase [NADH], chloroplastic		41.214	Q9SLA8	FABI_ARATH	Intracellular	(R)AFIAGIADDNGYGWAIAK(S),(R)IIPGYGGGMSSAK(A)
Nucellus	Eukaryotic initiation factor 4A-1		46.704	P41376	IF4A1_ARATH	Intracellular	(R)DHTVSATHGDMDQNTR(D),(R)ELAQQIEK(V),(K)FYNVVVEELPSNVADLL(-),(R)GIYAYGFEKPSAIQQR(G),(K)GLDVIQQAQSGTGK(T),(R)ILQAGVHVVVGTPGR(V),(K)IQVGVFSATMPPEALEITR(K),(K)MFVLDEADEMLSR(G),(K)RDELTLEGIK(Q),(R)VLITTDLLAR(G)
Nucellus	Eukaryotic translation initiation factor 5A-1		17.306	Q9XI91	IF5A1_ARATH	Intracellular	(K)TYPQQAGTIR(K),(K)VVEVSTSK(T)
Nucellus	Formate--tetrahydrofolate ligase		67.855	P28723	FTHS_SPIOL	Intracellular	(R)QPSQGPTFGIK(G),(K)SYGAAGVEYSEQAEK(K)
Nucellus	Fructose-1,6-bisphosphatase, cytosolic		37.247	Q42649	F16P2_BETVU	Intracellular	(K)IYSVNEGNAK(N),(K)KLDVLSNEVFIK(A),(R)YIGSMVADVHR(T)
Nucellus	Fructose-1,6-bisphosphate aldolase, cytoplasmic isozyme 1		38.446	P46256	ALF1_PEA	Intracellular	(R)CKANSEATLGK(Y),(K)GILAADESTGTIGK(R),(K)GILAADESTGTIGKR(L)
Nucellus	Fructose-bisphosphate aldolase 3, chloroplastic		42.327	Q9ZU52	ALFP3_ARATH	Intracellular	(K)EAAWGLAR(Y),(R)GILAIDESNATCGK(R),(R)GILAIDESNATCGKR(L)
Nucellus	GDP-mannose 3,5-epimerase 1		42.778	A3C4S4	GME1_ORYSJ	Intracellular	(K)ESDAWPAEPQDAYGLEK(L),(R)SFTFIDECVEGVLR(L)
Nucellus	Glyceraldehyde-3-phosphate dehydrogenase, cytosolic		36.924	P04796	G3PC_SINAL	Intracellular	(R)GAGFNIIPSSTGAAK(A),(K)GILGYTEDAVVSTDFIGDSR(S),(K)KVVISAPSK(D),(K)LVSWYDNEWGYSSR(V),(K)SATYDEIK(A),(K)SATYDEIKAAIK(A),(K)VLPALNGK(L),(R)VPTPDVSVVDLTVR(L),(K)VVISAPSK(D)
Nucellus	Glyceraldehyde-3-phosphate dehydrogenase, cytosolic		36.53	P34924	G3PC_PINSY	Intracellular	(K)KVVISAPSK(D),(K)TVDGPSMKDWR(G),(K)VVISAPSK(D)
Nucellus	Glycerol-3-phosphate 2-O-acyltransferase 6		56.139	O80437	GPAT6_ARATH	Intracellular	(R)FSALFAELTDR(I),(R)LLEEGDLVICPEGTTCR(E),(R)LLEEGDLVICPEGTTCREPFLLR(F)
Nucellus	Glycine-rich RNA-binding protein GRP1A		16.016	P49310	GRP1_SINAL	Intracellular	(R)CFVGGLAWATDDR(A),(R)GFGFVTFK(D)
Nucellus	GTP-binding nuclear protein Ran1A (Fragment)		23.787	P54765	RAN1A_LOTJA	Intracellular	(R)FYCWDTAGQEK(F),(K)LVIVGDGGTGK(T),(K)NLQYYEISAK(S),(K)SNYNFEKPFLYLAR(K),(R)VCENIPIVLCGNKVDVK(N)
Nucellus	Heat shock 70 kDA protein 10, mitochondrial		72.991	Q9LDZ0	HSP7J_ARATH	Intracellular	(K)EVDEVLLVGGMTR(V),(K)GVNPDEAVAMGAALQGGILR(G)
Nucellus	Heat shock 70 kDa protein BIP3		75.149	Q8H1B3	BIP3_ARATH	Intracellular	(K)ETAEAFLGK(K),(R)ITPSWVAFTDTER(L),(K)MKETAEAFLGK(K),(R)VEIESLFDGVDFSEPLTR(A)
Nucellus	Heat shock cognate 70 kDa protein		71.227	P09189	HSP7C_PETHY	Intracellular	(R)ARFEELNMDLFR(K),(K)ATAGDTHLGGEDFDNR(M),(K)EIAEAYLGTTIK(N),(K)EQVFSTYSDNQPGVLIQVYEGER(A),(R)FEELNMDLFR(K),(R)IINEPTAAAIAYGLDK(K),(R)IINEPTAAAIAYGLDKK(A),(R)ARFEELNMDLFR(K),(K)ATAGDTHLGGEDFDNR(M),(K)EIAEAYLGTTIK(N),(K)EQVFSTYSDNQPGVLIQVYEGER(A),(R)FEELNMDLFR(K),(R)IINEPTAAAIAYGLDK(K),(R)IINEPTAAAIAYGLDKK(A),(K)SINPDEAVAYGAAVQAAILSGEGNEK(V),(R)TLSSTAQTTIEIDSLYEGIDFYSTITR(A),(R)TTPSYVGFTDTER(L),(R…
Nucellus	Heat shock protein 81-1		80.194	Q0J4P2	HSP81_ORYSJ	Intracellular	(R)ELISNSSDALDK(I),(R)ELISNSSDALDKIR(F),(K)EVSHEWSLVNK(Q),(R)FESLTDKSK(L),(K)HFSVEGQLEFK(A),(K)HNDDEQYVWESQAGGSFTVTR(D),(K)HSEFISYPISLWTEK(T),(K)IKEVSHEWSLVNK(Q),(K)SDLVNNLGTIAR(S),(K)SGDELTSLKDYVTR(M),(K)SLTNDWEEHLAVK(H),(K)TMEINPENAIMEELR(K),(R)VVDSPCCLVTGEYGWTANMER(I),(K)VVVSDRVVDSPCCLVTGEYGWTANMER(I)
Nucellus	Histone H2AX		14.521	P35063	H2AX_PICAB	Intracellular	(K)AGLQFPVGR(I),(K)DKGEIGSASQEF(-),(K)LLGAVTIANGGVLPNIHQVLLPK(K),(K)AGLQFPVGR(I),(K)DKADIGSASQEF(-)
Nucellus	Histone H2B.1		15.671	O65821	H2B1_SOLLC	Intracellular	(K)QVHPDIGISSK(S),(K)SMGIMNSFINDIFEK(L),(K)VLKQVHPDIGISSK(S)
Nucellus	Histone H3.1		15.268	P59226	H31_ARATH	Intracellular	(R)EIAQDFKTDLR(F),(R)FQSSAVAALQEAAEAYLVGLFEDTNLCAIHAK(R)
Nucellus	Histone H4 variant Th011		11.409	P62785	H41_WHEAT	Intracellular	(R)DAVTYTEHAR(R),(R)DNIQGITKPAIR(R),(K)IFLENVIR(D),(K)IFLENVIRDAVTYTEHAR(R),(R)ISGLIYEETR(G),(R)ISGLIYEETRGVLK(I),(K)TVTAMDVVYALKR(Q),(K)VLRDNIQGITKPAIR(R)
Nucellus	Importin subunit alpha-1a		57.571	Q71VM4	IMA1A_ORYSJ	Intracellular	(R)EQAVWALGNVAGDSPK(C),(R)IVTVCLEGLENILK(V),(R)LVELLLHPSPSVLIPALR(T)
Nucellus	Isocitrate dehydrogenase [NAD] catalytic subunit 5, mitochondrial		40.625	Q945K7	IDH5_ARATH	Intracellular	(R)ENTEGEYSGLEHQVVR(G),(K)GPMATPIGK(G)
Nucellus	Isocitrate dehydrogenase [NADP], chloroplastic (Fragment)		48.383	Q40345	IDHP_MEDSA	Intracellular	(K)CATITPDEAR(V),(K)DKLIFPFVELDIK(Y),(R)LIDDMVAYALK(S),(K)NYDGDVQSDFLAQGFGSLGLMTSVLVCPDGK(T),(K)SEGGYVWACK(N),(K)TIEAEAAHGTVTR(H)
Nucellus	L-ascorbate peroxidase 2, cytosolic		28.006	Q1PER6	APX2_ARATH	Intracellular	(K)NCAPIMVR(L),(R)SGFEGAWTSNPLIFDNSYFK(E),(R)TGGPFGTMR(F)
Nucellus	L-ascorbate peroxidase 2, cytosolic		27.118	Q9FE01	APX2_ORYSJ	Intracellular	(K)EGLLQLPSDK(A),(K)YAADEDAFFADYAEAHLK(L)
Nucellus	Large ribosomal subunit protein eL18y		20.926	P42791	RL182_ARATH	Intracellular	(K)AGGECLTFDQLALR(A),(M)GIDLIAGGK(S)
Nucellus	Large ribosomal subunit protein eL19		7.176	Q08066	RL19_MAIZE	Intracellular	(K)GKVWLDPNEVSEISMANSR(Q),(K)VWLDPNEVSEISMANSR(Q)
Nucellus	Large ribosomal subunit protein eL19x		24.606	Q9SRX2	RL191_ARATH	Intracellular	(R)EKTLSDQFEAK(R),(K)TLSDQFEAKR(A),(R)VLMESIHK(S)
Nucellus	Large ribosomal subunit protein uL10z		33.667	O04204	RLA01_ARATH	Intracellular	(K)GTVEIITPVELIK(D),(K)INKGTVEIITPVELIK(K),(K)VGSSEAALLAK(L)
Nucellus	Large ribosomal subunit protein uL13		23.574	O65055	RL13A_PICMA	Intracellular	(R)CEEICMSGGLVR(Q),(M)VSGSGICAK(E)
Nucellus	Large ribosomal subunit protein uL16y		24.909	Q08770	RL102_ARATH	Intracellular	(R)IVPDGVNAK(F),(K)MLSCAGADR(L)
Nucellus	Large ribosomal subunit protein uL22		19.506	O48557	RL17_MAIZE	Intracellular	(R)INPYMSSPCHIELILSEK(E),(R)YLEDVIAHK(Q)
Nucellus	Large ribosomal subunit protein uL23z		17.441	Q8LD46	R23A1_ARATH	Intracellular	(R)LTPDYDALDVANK(I),(R)LTPDYDALDVANKIGII(-)
Nucellus	Large ribosomal subunit protein uL4		44.869	Q9XF97	RL4_PRUAR	Intracellular	(K)AGHQTSAESWGTGR(A),(R)AGQGAFGNMCR(G),(K)KAGHQTSAESWGTGR(A),(K)LAPGGHLGR(F)
Nucellus	Large ribosomal subunit protein uL5z		20.831	P42795	RL111_ARATH	Intracellular	(K)LVLNISVGESGDR(L),(K)VLEQLSGQTPVFSK(A),(K)YEGVILNK(S)
Nucellus	Leucine aminopeptidase 2, chloroplastic		61.819	Q6K669	AMPL2_ORYSJ	Intracellular	(K)GLTFDSGGYNIK(T),(R)MPLEESYWESMK(S),(K)TIEVNNTDAEGR(L)
Nucellus	Malate dehydrogenase 1, cytoplasmic		35.571	P93819	MDHC1_ARATH	Intracellular	(R)ALGQISER(L),(K)EFAPSIPEK(N),(K)MELIDAAFPLLK(G)
Nucellus	Malate dehydrogenase 2, peroxisomal		37.369	Q9ZP05	MDHX2_ARATH	Intracellular	(R)DDLFNINAGIVR(T),(R)IQNGGTEVVEAK(A)
Nucellus	Malate dehydrogenase, mitochondrial		36.201	P17783	MDHM_CITLA	Intracellular	(K)ALEGSDVVIIPAGVPR(K),(R)DDLFNINAGIVK(S),(K)RTQDGGTEVVEAK(A),(R)TQDGGTEVVEAK(A)
Nucellus	Malate dehydrogenase, mitochondrial		38.51	Q42686	MDHM_CHLRE	Intracellular	(K)RTQDGGTEVVQAK(A),(R)TQDGGTEVVQAK(A)
Nucellus	NADH dehydrogenase [ubiquinone] iron-sulfur protein 2		45.004	P93306	NDUS2_ARATH	Intracellular	(R)AAPYDVYDQLDFDVPVGTR(G),(R)IDELEEMLTGNR(I)
Nucellus	NADH dehydrogenase [ubiquinone] iron-sulfur protein 3		22.881	Q95748	NDUS3_ARATH	Intracellular	(K)DFPLSGYVEVR(Y),(R)VVSEPIEMTQEFR(Y)
Nucellus	NADP-dependent glyceraldehyde-3-phosphate dehydrogenase		53.144	P93338	GAPN_NICPL	Intracellular	(K)GGFSYSGQR(C),(R)SGDLISYCAEEGVR(I)
Nucellus	NADP-dependent glyceraldehyde-3-phosphate dehydrogenase		53.06	Q1WIQ6	GAPN_ARATH	Intracellular	(K)EIAKPAKDAVTEVVR(S),(K)GGFSYSGQR(C),(K)GLISCVTGK(G),(R)IAWEEPFGPVLPVIR(I),(K)VQACTQEEVNK(V)
Nucellus	Nascent polypeptide-associated complex subunit alpha-like protein		22.409	Q9M612	NACA_PINTA	Intracellular	(K)DIELVMTQAGVSR(T),(K)IEDLSSQLQTQAAEQFK(A),(K)SPTSDTYIAFGEAK(I)
Nucellus	Nucleoside diphosphate kinase 1		16.5	P39207	NDK1_ARATH	Intracellular	(K)IIGATNPAASEPGTIR(G),(R)KIIGATNPAASEPGTIR(G)
Nucellus	Nucleoside diphosphate kinase B		16.2	P47920	NDKB_FLABI	Intracellular	(R)NVIHGSDAVESAK(K),(R)NVIHGSDAVESAKK(E)
Nucellus	Peptidyl-prolyl cis-trans isomerase 1	Nucellus, Drop	18.179	Q8W171	CYP1_SOYBN	Intracellular	(K)FADENFVK(K),(K)FADENFVKK(H)
Nucellus	Phospho-2-dehydro-3-deoxyheptonate aldolase 1, chloroplastic		57.12	P37215	AROF_SOLLC	Intracellular	(R)AFATGGYAAMQR(V),(K)GDNINGDTFDEK(S)
Nucellus	Phosphoenolpyruvate carboxykinase (ATP)		74.397	P42066	PCKA_CUCSA	Intracellular	(R)AAYPIEYIPNAK(I),(K)IPCVGPHPK(N),(K)NVILLACDAFGVLPPVSK(L)
Nucellus	Phosphoenolpyruvate carboxylase		109.552	P51063	CAPP_PICAB	Intracellular	(K)ESSTKPAAELVK(L),(K)LADLEAAPAALAR(L),(K)LNPTSEYAPGLEDTLILTMK(G),(R)LNPTSEYAPGLEDTLILTMK(M),(R)SLCSTGDQPIADGSLLDFMR(Q),(R)TPPTPQDEMR(A),(K)VSEDDKLIEYDALLLDR(F)
Nucellus	Phosphoenolpyruvate carboxylase 4		116.586	Q8GVE8	CAPP4_ARATH	Intracellular	(R)FTAAWELYK(A),(R)STEQGEMVQAK(F)
Nucellus	Phosphoglucomutase, cytoplasmic		63.325	Q9SM60	PGMC_PEA	Intracellular	(R)LSGTGSVGATIR(I),(R)SMPTSAALDVVAK(N)
Nucellus	Phosphoglucomutase, cytoplasmic		62.673	Q9SNX2	PGMC_BROIN	Intracellular	(R)SMPTSAALDVVAK(H),(R)YDYENVDAGAAK(E),(R)YLFEDGSR(L),(K)YNMENGGPAPEGITNK(I)
Nucellus	Phosphoglycerate kinase, chloroplastic		49.84	P12782	PGKH_WHEAT	Intracellular	(K)FLKPSVAGFLLQK(E),(K)GVTTIIGGGDSVAAVEK(V)
Nucellus	Phospholipase D alpha 1		91.565	O04865	PLDA1_VIGUN	Intracellular	(K)AGGDQTIGELLK(K),(R)VLMLVWDDR(T),(K)YWDLYSSESLER(D)
Nucellus	Phospholipase D alpha 1		91.784	Q70EW5	PLDA1_CYNCA	Intracellular	(K)SDYLPPILTT(-),(K)SGLVSGKDNIIDR(S),(R)SIQDAYINAIR(R)
Nucellus	Plasma membrane ATPase 1		105.155	Q08435	PMA1_NICPL	Intracellular	(K)EAVDLENIPIEEVFENLR(C),(K)GPGDGVYSGSTCK(Q),(K)IDQSALTGESLPVTK(G),(R)LAQQGAITK(R),(R)LLEGDPLKIDQSALTGESLPVTK(G)
Nucellus	Plasma membrane ATPase 4		105.155	Q03194	PMA4_NICPL	Intracellular	(K)IDQSALTGESLPVTK(N),(R)LLEGDPLKIDQSALTGESLPVTK(N),(R)LSQQGAITK(R),(K)MITGDQLAIAK(E),(K)NPGDEVFSGSTCK(Q)
Nucellus	Probable cinnamyl alcohol dehydrogenase		38.924	Q40976	CADH_PINRA	Intracellular	(R)IPENLPLEQAAPLLCAGVTVFSPMK(H),(R)SCGNCNQSMEQYCSK(R),(K)TVTGYAAR(D)
Nucellus	Probable UDP-arabinopyranose mutase 2		41.603	Q8RU27	RGP2_SOLTU	Intracellular	(K)DINALEQHIK(N),(R)ELIGPAMYFGLMGDGQPIGR(Y),(K)GTLFPMCGMNLAFDR(E),(K)VICDHLGLGVK(T),(R)YDDMWAGWCIK(V)
Nucellus	Proteasome subunit alpha type-1		29.63	P52428	PSA1_ORYSJ	Intracellular	(R)LFQVEYAMEAVK(Q),(R)NQYDTDVTTWSPAGR(L)
Nucellus	Proteasome subunit alpha type-5-A		25.947	O81149	PSA5A_ARATH	Intracellular	(R)GVNTFSPEGR(L),(R)ITSPLLEPSSVEK(I)
Nucellus	Proteasome subunit alpha type-7-A		27.296	Q6YT00	PSA7A_ORYSJ	Intracellular	(R)AITVFSPDGHLFQVEYALEAVR(K),(R)LTVEDPVTVEYITR(Y)
Nucellus	Proteasome subunit beta type-6		25.151	Q8LD27	PSB6_ARATH	Intracellular	(R)SGSAADSQVVSDYVR(Y),(R)TSTGMYVANR(A)
Nucellus	Protein argonaute 1B		123.592	Q7XSA2	AGO1B_ORYSJ	Intracellular	(R)QADAPQEALQVLDIVLR(E),(R)SGNILPGTVVDSK(I)
Nucellus	Putative aconitate hydratase, cytoplasmic		98.083	Q6YZX6	ACOHC_ORYSJ	Intracellular	(K)IIDWENTSPK(L),(K)TSLAPGSGVVTK(Y)
Nucellus	Putative chaperone protein ClpB2, chloroplastic		68.898	F4JVJ1	CLPB2_ARATH	Intracellular	(R)IINEPTAAALSFGLDK(K),(R)IINEPTAAALSFGLDKK(E)
Nucellus	Pyrophosphate--fructose 6-phosphate 1-phosphotransferase subunit alpha		67.361	Q41140	PFPA_RICCO	Intracellular	(K)FLMDDLYR(N),(K)NQGGYDLLGR(T)
Nucellus	Pyrophosphate-energized vacuolar membrane proton pump		80.037	P21616	AVP_VIGRR	Intracellular	(K)AADVGADLVGK(V),(K)AADVGADLVGKVER(N),(K)AAVIGDTIGDPLKDTSGPSLNILIK(L),(R)TDALDAAGNTTAAIGK(G),(K)YIEAGASEHAR(S)
Nucellus	Pyruvate decarboxylase 2		64.719	Q10MW3	PDC2_ORYSJ	Intracellular	(K)NWNYTGLVDAIHNGEGK(C),(R)VSAANSRPPNPQ(-),(K)NWNYTGLVDAIHNGEGK(C)
Nucellus	Pyruvate dehydrogenase E1 component subunit alpha, mitochondrial		43.228	P52903	ODPA_SOLTU	Intracellular	(K)NGPIILEMDTYR(Y),(R)VDGMDVFAVK(Q)
Nucellus	Pyruvate kinase, cytosolic isozyme		55.302	Q42806	KPYC_SOYBN	Intracellular	(R)AEATDVANAVLDGTDCVMLSGESAAGAYPELAVK(I),(R)GDLGMEIPVEK(I),(R)STPLPMSPLESLASSAVR(T)
Nucellus	Ras-related protein RABA1f		24.276	Q9FJH0	RAA1F_ARATH	Intracellular	(K)AQIWDTAGQER(Y),(R)HVTFENVER(W),(K)STIGVEFATR(S),(K)VVLIGDSGVGK(S)
Nucellus	Ras-related protein RABC1		23.531	O23657	RABC1_ARATH	Intracellular	(R)DTFTNLSDIWAK(E),(K)VLLIGDSGVGK(S)
Nucellus	Ras-related protein RIC1		22.476	P40392	RIC1_ORYSJ	Intracellular	(R)FADDSYLESYISTIGVDFK(I),(K)LQIWDTAGQER(F)
Nucellus	RuBisCO large subunit-binding protein alpha, chloroplastic		57.692	P21239	RUB1_BRANA	Intracellular	(R)AIELPDAMENAGAALIR(E),(R)LGADIVQK(A),(K)LLVEFENAR(V),(K)TNDSAGDGTTTASVLAR(E),(K)VVNDGVTIAR(A)
Nucellus	RuBisCO large subunit-binding protein alpha, chloroplastic (Fragment)		61.863	Q42694	RUBA_CHLRE	Intracellular	(K)ELAETDSVYDTEK(L),(K)VGAATEAELEDR(K)
Nucellus	S-adenosylmethionine synthase 4		42.796	Q9LUT2	METK4_ARATH	Intracellular	(K)ANVDYEQIVR(K),(R)FVIGGPHGDAGLTGR(K)
Nucellus	Serine hydroxymethyltransferase, mitochondrial		57.146	P50433	GLYM_SOLTU	Intracellular	(R)LDESTGYIDYDQLEK(S),(K)YSEGYPGAR(Y)
Nucellus	Serine/threonine-protein phosphatase 2A 65 kDa regulatory subunit A beta isoform		65.598	Q38950	2AAB_ARATH	Intracellular	(R)LAAGEWFTAR(Y),(R)YMVANQLYELCEAVGPEPTR(T)
Nucellus	Serine/threonine-protein phosphatase 2A 65 kDa regulatory subunit A gamma isoform		65.517	Q38951	2AAG_ARATH	Intracellular	(R)SIYGQLCQDDMPMVR(R),(R)YMVANQLYELCEAVGPEPTR(T)
Nucellus	SKP1-like protein 1A		17.857	Q39255	SKP1A_ARATH	Intracellular	(K)NDFTPEEEEEVRR(E),(K)NLLDLTCQTVADMIK(G)
Nucellus	Small ubiquitin-related modifier 1		10.976	P55852	SUMO1_ARATH	Intracellular	(K)GQDGNEVFFR(I),(K)VKGQDGNEVFFR(I)
Nucellus	Soluble inorganic pyrophosphatase		24.049	O23979	IPYR_HORVV	Intracellular	(K)IIAVCADDPEYR(H),(K)TGLIKVDR(V)
Nucellus	Succinate dehydrogenase [ubiquinone] flavoprotein subunit, mitochondrial		68.854	Q6ZDY8	SDHA_ORYSJ	Intracellular	(R)AFGGQSLDFGK(G),(K)AVIELENYGLPFSR(T),(K)GSDWLGDQDSIQYMCR(E)
Nucellus	Sucrose synthase		92.416	P10691	SUS1_SOLTU	Intracellular	(K)TKYPDSDIYWK(K),(R)VVHGINVFDPK(F)
Nucellus	Sucrose synthase 4		92.217	Q10LP5	SUS4_ORYSJ	Intracellular	(R)FDVWPYLEK(F),(K)NTVGQYESHTAFTLPGLYR(I)
Nucellus	Superoxide dismutase [Cu-Zn] 1		15.251	Q0DRV6	SODC1_ORYSJ	Intracellular	(R)AVVVHADPDDLGK(G),(R)AVVVHADPDDLGKGGHELSK(T),(R)AVVVHADPDDLGKGGHELSK(S)
Nucellus	T-complex protein 1 subunit alpha		59.229	P28769	TCPA_ARATH	Intracellular	(R)GANDYMLDEMER(A),(R)GANDYMLDEMER(A),(R)MLEVEHPAAK(V),(R)NNLEAGVIEPAMSK(V),(K)TSLGPVGLDK(M),(K)VLVELAELQDR(E),(K)YFVEAGAIAVR(R)
Nucellus	Thioredoxin H-type	Nucellus, Drop	13.732	O65049	TRXH_PICMA	Intracellular	(R)DVAQEWDVEAMPTFIFIK(D),(K)KFPEIFFLK(V)
Nucellus	Transketolase, chloroplastic		79.992	Q43848	TKTC_SOLTU	Intracellular	(R)FLAIDAVEK(A),(K)NGNTGYDEIR(A),(K)VTTTIGFGSPNK(A)
Nucellus	Translationally-controlled tumor protein homolog		18.837	Q9ZRX0	TCTP_PSEMZ	Intracellular	(K)DGATDPTFLYFADGLK(E),(K)DGATDPTFLYFADGLK(-),(K)ELYNGVLWEVEGK(W),(-)MIVYQDLLSGDELLSDSFPYK(E),(K)VVDIVDTFR(L)
Nucellus	Triosephosphate isomerase, chloroplastic		33.526	Q9M4S8	TPIC_FRAAN	Intracellular	(K)FFVGGNWK(C),(K)GGAFTGEISVEQLK(D),(K)VASPQQAQEVHVAVR(E)
Nucellus	Triosephosphate isomerase, chloroplastic		34.409	P48496	TPIC_SPIOL	Intracellular	(K)FFVGGNWK(C),(K)GGAFTGEISVEQLK(D),(K)TFDVCYQQLK(A)
Nucellus	Tubulin alpha-1 chain		49.653	P46259	TBA1_PEA	Intracellular	(R)AVCMISNSTSVAEVFSR(I),(R)AVFVDLEPTVIDEVR(T),(K)AYHEQLSVAEITNSAFEPSSMMAK(C),(K)CGINYQPPTVVPGGDLAK(V),(K)DVNAAVATIK(T),(K)EDAANNFAR(G),(K)EIVDLCLDR(I),(R)FDGALNVDVTEFQTNLVPYPR(I),(R)IHFMLSSYAPVISAEK(A),(K)LADNCTGLQGFLVFNAVGGGTGSGLGSLLLER(L),(R)QLFHPEQLISGKEDAANNFAR(G),(R)SLDIERPTYTNLNR(L),(R)TIQFVDWCPTGFK(C),(K)TVGGGDDAFNTFFSETGAGK(H)
Nucellus	Tubulin beta-3 chain		49.96	Q9ZRB0	TBB3_WHEAT	Intracellular	(R)ALTVPELTQQMWDSK(N),(R)EILHIQGGQCGNQIGAK(F),(K)EVDEQMLNVQNK(N),(K)GHYTEGAELIDSVLDVVR(K),(K)GHYTEGAELIDSVLDVVRK(E),(R)INVYYNEASGGR(F),(R)KLAVNLIPFPR(L),(K)LAVNLIPFPR(L),(R)MMLTFSVFPSPK(V),(K)NMMCAADPR(H),(K)NSSYFVEWIPNNVK(S),(R)SGPYGQIFRPDNFVFGQSGAGNNWAK(G),(R)VSEQFTAMFR(R)
Nucellus	Ubiquitin-activating enzyme E1 3		116.481	P31252	UBE13_WHEAT	Intracellular	(R)AVLNPMAAMFGGIVGQEVVK(A),(R)NTFANLALPLFSMAEPVPPK(V),(R)SEFEGLLEK(T)
Nucellus	Ubiquitin-conjugating enzyme E2 10		16.537	P35133	UBC10_ARATH	Intracellular	(K)EQWSPALTISK(V),(K)VLLSICSLLTDPNPDDPLVPEIAHMYK(T)
Nucellus	Ubiquitin-conjugating enzyme E2 36		17.22	Q9FZ48	UBC36_ARATH	Intracellular	(K)SNEAEAVETAK(E),(K)SNEAEAVETAKEWTR(L)
Nucellus	Ubiquitin-NEDD8-like protein RUB1	Nucellus, Drop	17.397	Q9SHE7	RUB1_ARATH	Intracellular	(K)IQDKEGIPPDQQR(L),(K)TITLEVESSDTIDNVK(A),(R)TLADYNIQK(E)
Nucellus	UDP-glucose 6-dehydrogenase 1		52.942	Q96558	UGDH1_SOYBN	Intracellular	(K)AADLTYWESAAR(M),(K)ANLSIYDPQVTEDQIQR(D),(K)FLNASVGFGGSCFQK(D),(K)LAANAFLAQR(I)
Nucellus	UDP-glucuronic acid decarboxylase 2		49.971	Q9LZI2	UXS2_ARATH	Intracellular	(R)IFNTYGPR(M,(R)TAETLTMDYHR(G)
Nucellus	UDP-glucuronic acid decarboxylase 3		38.569	Q9FIE8	UXS3_ARATH	Intracellular	(R)IFNTYGPR(M),(R)SFCYVSDMVDGLIR(L),(R)VAETLMFDYHR(Q)
Nucellus	UTP--glucose-1-phosphate uridylyltransferase		51.874	P19595	UGPA_SOLTU	Intracellular	(K)GGTLISYEGR(V),(K)LNGGLGTTMGCTGPK(S),(K)VLQLETAAGAAIR(F)
Nucellus	UTP--glucose-1-phosphate uridylyltransferase		51.55	Q9LKG7	UGPA_ASTPN	Intracellular	(K)LNGGLGTTMGCTGPK(S),(R)NGLTFLDLIVK(Q),(K)SIPSIIDLDSLK(V)
Nucellus	V-type proton ATPase catalytic subunit A		68.861	Q9SM09	VATA_CITUN	Intracellular	(K)LAADTPLLTGQR(V),(R)SGDVYIPR(G),(R)TTLVANTSNMPVAAR(E),(K)YSNSDTVVYVGCGER(G)
Nucellus	V-type proton ATPase catalytic subunit B2		54.305	Q9SZN1	VATB2_ARATH	Intracellular	(K)AVVQVFEGTSGIDNK(Y),(K)FVAQGAYDTR(N),(R)GYPGYMYTDLATIYER(A),(R)IALTTAEYLAYECGK(H),(R)VTLFLNLANDPTIER(I)
